# Supplementary material for: Cross-institutional automated multilabel segmentation for acute intracerebral hemorrhage, intraventricular hemorrhage, and perihematomal edema on CT
Source: Radiol Adv. 2025 Mar 21;2(2):umaf012. doi: 10.1093/radadv/umaf012 (PMC12429176; doi:10.1093/radadv/umaf012)
Supplement: umaf012_Supplementary_Data [file umaf012_Supplementary_Data.zip]

Archive with 19 entries (19 files):
- 513661625_123901137_1738074052260.pdf
- 513661628_123901253_1738136663886.pdf
- 515074866_123901523_1738942919762.pdf
- 513661630_123901352_1738136802718.pdf
- 513661624_123901085_1738157402066.pdf
- 513661629_123901322_1738237440474.pdf
- 515074869_123901575_1740088620549.pdf
- 513661619_123900741_1738068281682.pdf
- 513661631_124060637_1738780553883.pdf
- 513661637_123901586_1738666629092.pdf
- 515074865_123901412_1739215951608.pdf
- 513661632_123901387_1738068361945.pdf
- 513661622_123900937_1738069621036.pdf
- 515074875_123901611_1739119760424.pdf
- Supplementary Material_No track changes.Editorial Office.revision titles.docx
- 513661621_123900839_1738068282462.pdf
- 513661618_123745907_1738072901101.pdf
- 513661623_124060520_1738068158470.pdf
- 515074867_123901561_1741011117051.pdf
